# Supplementary material for: New Triphenylphosphonium Salts of Spiropyrans: Synthesis and Photochromic Properties
Source: Molecules. 2024 Jan 11;29(2):368. doi: 10.3390/molecules29020368 (PMC10821322; doi:10.3390/molecules29020368)
Supplement: Supplementary file 1 [file molecules-29-00368-s001.zip]

Archive with 1 entries (1 files):
- molecules-2795169-supplementary.pdf
